# Supplementary material for: Causal survival embeddings: Non-parametric counterfactual inference under right-censoring
Source: Stat Methods Med Res. 2025 Feb 11;34(3):574–93. doi: 10.1177/09622802241311455 (PMC11951469; doi:10.1177/09622802241311455)
Supplement: sj-zip-1-smm-10.1177_09622802241311455 - Supplemental material for Causal survival embeddings: Non-parametric counterfactual inference under right-censoring [file sj-zip-1-smm-10.1177_09622802241311455.zip]

Archive with 4 entries (4 files):
- count_me.R
- main.R
- README.txt
- simulate_tail.R
